# Supplementary material for: Two new species of Prolyda from the Middle Jurassic of China (Hymenoptera, Pamphilioidea)
Source: Zookeys. 2016 Feb 26;(569):71–80. doi: 10.3897/zookeys.569.7249 (PMC4829680; doi:10.3897/zookeys.569.7249)
Supplement: XML Treatment for Prolyda [file zookeys.569.7249-treatment1.xml]

<!DOCTYPE tp:taxon-treatment
  PUBLIC "-//TaxonX//DTD Taxonomic Treatment Publishing DTD v0 20100105//EN" "tax-treatment-NSO.dtd">
<tp:taxon-treatment xmlns:tp="http://www.plazi.org/taxpub"><tp:treatment-meta><kwd-group><label>Taxon classification</label><kwd><named-content content-type="kingdom">Animalia</named-content></kwd><kwd><named-content content-type="order">Hymenoptera</named-content></kwd><kwd><named-content content-type="family">Xyelydidae</named-content></kwd></kwd-group><mixed-citation publication-type="journal"><person-group><name><surname>Wang</surname><given-names>Chen</given-names></name><name><surname>Shih</surname><given-names>Chungkun</given-names></name><name><surname>Rasnitsyn</surname><given-names>Alexandr P.</given-names></name><name><surname>Wang</surname><given-names>Mei</given-names></name></person-group><article-title>Two new species of <italic><tp:taxon-name><tp:taxon-name-part taxon-name-part-type="genus">Prolyda</tp:taxon-name-part></tp:taxon-name></italic> from the Middle Jurassic of China (<tp:taxon-name><tp:taxon-name-part taxon-name-part-type="order">Hymenoptera</tp:taxon-name-part></tp:taxon-name>, <tp:taxon-name><tp:taxon-name-part taxon-name-part-type="superfamily">Pamphilioidea</tp:taxon-name-part></tp:taxon-name>)</article-title><source>Zookeys</source><day>26</day><month>2</month><year>2016</year><volume>2016</volume><issue>569</issue><fpage>71</fpage><lpage>80</lpage><pub-id pub-id-type="doi">10.3897/zookeys.569.7249</pub-id></mixed-citation></tp:treatment-meta><tp:nomenclature><tp:taxon-name>
              <tp:taxon-name-part taxon-name-part-type="genus">Prolyda</tp:taxon-name-part>
            </tp:taxon-name><tp:taxon-authority>Rasnitsyn, 1968</tp:taxon-authority></tp:nomenclature><tp:treatment-sec sec-type="Type species"><title>Type species.</title><p>
              <italic><tp:taxon-name><tp:taxon-name-part taxon-name-part-type="genus">Prolyda</tp:taxon-name-part> <tp:taxon-name-part taxon-name-part-type="species">karatavica</tp:taxon-name-part></tp:taxon-name></italic> Rasnitsyn, 1968</p></tp:treatment-sec><tp:treatment-sec sec-type="Other species included"><title>Other species included.</title><p>
              <italic><tp:taxon-name><tp:taxon-name-part taxon-name-part-type="genus">Prolyda</tp:taxon-name-part> <tp:taxon-name-part taxon-name-part-type="species">depressa</tp:taxon-name-part></tp:taxon-name></italic> Rasnitsyn, 1969, <italic><tp:taxon-name><tp:taxon-name-part taxon-name-part-type="genus">Prolyda</tp:taxon-name-part> <tp:taxon-name-part taxon-name-part-type="species">xyelocera</tp:taxon-name-part></tp:taxon-name></italic> Rasnitsyn, 1968, <italic><tp:taxon-name><tp:taxon-name-part taxon-name-part-type="genus">Prolyda</tp:taxon-name-part> <tp:taxon-name-part taxon-name-part-type="species">dimidia</tp:taxon-name-part></tp:taxon-name></italic> sp. n., and <italic><tp:taxon-name><tp:taxon-name-part taxon-name-part-type="genus">Prolyda</tp:taxon-name-part> <tp:taxon-name-part taxon-name-part-type="species">elegantula</tp:taxon-name-part></tp:taxon-name></italic> sp. n.</p></tp:treatment-sec><tp:treatment-sec sec-type="Amended diagnosis"><title>Amended diagnosis.</title><p>Head massive, circular or cube-like; mandibles curved, strong and sickle-like; pronotum short and wide; the first antennal flagellomere equal to head in length, but eight times as long as the second flagellomere; forewing pterostigma variable, completely sclerotized or partly sclerotized, or just membranous; M diverging from M+Cu at much larger angle than Cu; 1-RS proclival or somewhat vertical; angle between 1-M and RS+M almost 90°; 1cu-a distal to the middle of cell 1mcu or located at middle; 2r-rs almost in line with 2r-m; hind wing with 1r-m rather long, as long as or slightly shorter than 1-M.</p></tp:treatment-sec></tp:taxon-treatment>
