# Supplementary material for: Two new species of Prolyda from the Middle Jurassic of China (Hymenoptera, Pamphilioidea)
Source: Zookeys. 2016 Feb 26;(569):71–80. doi: 10.3897/zookeys.569.7249 (PMC4829680; doi:10.3897/zookeys.569.7249)
Supplement: XML Treatment for Prolyda dimidia [file zookeys.569.7249-treatment2.xml]

<!DOCTYPE tp:taxon-treatment
  PUBLIC "-//TaxonX//DTD Taxonomic Treatment Publishing DTD v0 20100105//EN" "tax-treatment-NSO.dtd">
<tp:taxon-treatment xmlns:tp="http://www.plazi.org/taxpub"><tp:treatment-meta><kwd-group><label>Taxon classification</label><kwd><named-content content-type="kingdom">Animalia</named-content></kwd><kwd><named-content content-type="order">Hymenoptera</named-content></kwd><kwd><named-content content-type="family">Xyelydidae</named-content></kwd></kwd-group><mixed-citation publication-type="journal"><person-group><name><surname>Wang</surname><given-names>Chen</given-names></name><name><surname>Shih</surname><given-names>Chungkun</given-names></name><name><surname>Rasnitsyn</surname><given-names>Alexandr P.</given-names></name><name><surname>Wang</surname><given-names>Mei</given-names></name></person-group><article-title>Two new species of <italic><tp:taxon-name><tp:taxon-name-part taxon-name-part-type="genus">Prolyda</tp:taxon-name-part></tp:taxon-name></italic> from the Middle Jurassic of China (<tp:taxon-name><tp:taxon-name-part taxon-name-part-type="order">Hymenoptera</tp:taxon-name-part></tp:taxon-name>, <tp:taxon-name><tp:taxon-name-part taxon-name-part-type="superfamily">Pamphilioidea</tp:taxon-name-part></tp:taxon-name>)</article-title><source>Zookeys</source><day>26</day><month>2</month><year>2016</year><volume>2016</volume><issue>569</issue><fpage>71</fpage><lpage>80</lpage><pub-id pub-id-type="doi">10.3897/zookeys.569.7249</pub-id></mixed-citation></tp:treatment-meta><tp:nomenclature><tp:taxon-name>
              <tp:taxon-name-part taxon-name-part-type="genus">Prolyda</tp:taxon-name-part>
              <tp:taxon-name-part taxon-name-part-type="species">dimidia</tp:taxon-name-part>
              <object-id xmlns:xlink="http://www.w3.org/1999/xlink" content-type="zoobank" xlink:type="simple">http://zoobank.org/EF0FFA89-C470-469F-ACAF-371106977ED3</object-id>
            </tp:taxon-name><tp:taxon-status xmlns:xlink="http://www.w3.org/1999/xlink" xlink:type="simple">sp. n.</tp:taxon-status><xref ref-type="fig" rid="F1">Figs 1</xref><xref ref-type="fig" rid="F2">, 2</xref></tp:nomenclature><tp:treatment-sec sec-type="Diagnosis"><title>Diagnosis.</title><p>In addition to generic diagnosis, SC1 longer than SC2; SC2 relatively long, almost equal to 1-RS in length; 1-M short, about twice as long as 1-RS, and 0.6 times as long as RS+M; 2r-m slightly postfurcal; 1r-rs vertical, slightly shorter than 2r-rs and parallel to it; 3r-m located well distal to middle of cell 3r, separated from apex of cell 3r by almost its own length; 2m-cu at middle of cell 3rm.</p></tp:treatment-sec><tp:treatment-sec sec-type="Measurements"><title>Measurements</title><p>
              <bold>(in mm).</bold> Body length (excluding antenna) 11.4, head length including mandible 2.03, width 2.48, forewing length up to the end of cell 3r 8.92, hind wing length up to the end of cell r 6.58.</p></tp:treatment-sec><tp:treatment-sec sec-type="Description"><title>Description.</title><p>Color not reliably known because of absence of counterpart (Fig. <xref ref-type="fig" rid="F1">1A</xref>). As preserved, body and legs moderately pale except for tibiae and tarsi dark; forewing somewhat infuscated subbasally, particularly so in costal area along veins, pterostigma slightly infuscate.</p><p>Head circular and large (Fig. <xref ref-type="fig" rid="F1">1C</xref>), and nearly 1.38 times as wide as mesothorax; clypeus distal margin straight; mandibles incompletely preserved. Propleura large and rectangular, structure of meso- and metathorax unknown except for mesopseudosternum triangular, far from anterior margin of ventropleuron.</p><fig id="F1" position="float" orientation="portrait"><label>Figure 1.</label><caption><p>
          <italic><tp:taxon-name><tp:taxon-name-part taxon-name-part-type="genus">Prolyda</tp:taxon-name-part> <tp:taxon-name-part taxon-name-part-type="species">dimidia</tp:taxon-name-part></tp:taxon-name></italic> sp. n. Holotype: <bold>A</bold> Photo of habitus <bold>B</bold> Line drawing <bold>C</bold> Head <bold>D</bold> Pterostigma. Scale bars: 2 mm (<bold>A, B</bold>); 0.2 mm (<bold>C, D</bold>).</p></caption><graphic xmlns:xlink="http://www.w3.org/1999/xlink" xlink:href="zookeys-569-071-g001.jpg" position="float" orientation="portrait" xlink:type="simple" id="oo_79850.jpg"/></fig><p>Three pairs of legs preserved (Fig. <xref ref-type="fig" rid="F1">1B</xref>); coxae trapezoid, and hind coxae elongate; femora short and fusiform, fore femur slightly thicker than tibia, approximately 3 times as long as wide, covered with dense bristles; tibia short and narrow, mid tibia about 1.4 times as long as mid femur; tarsi incompletely preserved, fore tarsi with 1<sup>st</sup>, 2<sup>nd</sup> and 5<sup>th</sup> segment elongate, 3<sup>rd</sup> and 4<sup>th</sup> subtriangular, with length of fore tarsal segments 1:2:3:4:5 = 3.98: 1.57: 1.18: 1: 1.46, hind tarsal segments 1: 2: 3: 4 = 4.16: 1.69: 1.35: 1.</p><p>Forewing (Fig. <xref ref-type="fig" rid="F2">2A</xref>) with pterostigma sclerotized around margins (Fig. <xref ref-type="fig" rid="F1">1D</xref>), posterior part thicker than anterior; SC with two branches, anterior branch merging with C at origin of 1-RS, posterior branch long and oblique, slightly longer than 1-RS; R curved proximal to RS base; 1-RS almost vertical, about half of 1-M; cross vein 1r-rs vertical, 0.6 times as long as 2r-rs and parallel to it; 2r-m almost interstitial, located distal to middle of cell 2mcu; 3r-m separated from the apex of cell 3r by almost its own length; M+Cu curved; RS+M vertical to 1-M, 1.8 times as long as 1-M, and nearly of <!--PageBreak-->same as 1-Cu; 2-Cu curved upwards, almost as long as 2-M; 1m-cu 0.43 times and 0.25 times as long as 2-Cu and 3-Cu, respectively; 1cu-a bent distinctly towards wing apex, equal to length of 2-Cu, slightly distal to middle of cell 1mcu; 2m-cu curved nearly at its mid length, located at middle of cell 3rm; cell 1mcu 1.8 times as long as wide, 0.6 times as long as cell 2rm; cell 2rm nearly as long as cell 3rm, and cell 3r 1.7 times as long as cell 2r.</p><fig id="F2" position="float" orientation="portrait"><label>Figure 2.</label><caption><p>Interpretation of the wings of <italic><tp:taxon-name><tp:taxon-name-part taxon-name-part-type="genus">Prolyda</tp:taxon-name-part> <tp:taxon-name-part taxon-name-part-type="species">dimidia</tp:taxon-name-part></tp:taxon-name></italic> sp. n. Holotype: <bold>A</bold> Left forewing <bold>B</bold> Right hind wing. Scale bar: 2 mm.</p></caption><graphic xmlns:xlink="http://www.w3.org/1999/xlink" xlink:href="zookeys-569-071-g002.jpg" position="float" orientation="portrait" xlink:type="simple" id="oo_79851.jpg"/></fig><p>Hind wing (Fig. <xref ref-type="fig" rid="F2">2B</xref>) SC absent; cell r tapering apically; 1-RS about as long as 1-M; cross vein 1r-m far from bases of both RS and M; 3r-m oblique towards wing apex, separated from apex of cell r by 0.96 times of its own length; cross vein m-cu equal to length of 3r-m, located distal to middle of cell rm; cross vein cu-a nearly at middle of cell mcu; vein M+Cu almost straight and 1A arched upward, cross vein a distant from cu-a.</p></tp:treatment-sec><tp:treatment-sec sec-type="material"><title>Material examined.</title><p>
              <bold>Holotype</bold>, No. CNU-HYM-NN-2012147.</p></tp:treatment-sec><tp:treatment-sec sec-type="Distribution"><title>Distribution.</title><p>Jiulongshan Formation; Daohugou Village, Shantou Township, Ningcheng County, Inner Mongolia, China (<named-content xmlns:xlink="http://www.w3.org/1999/xlink" content-type="dwc:verbatimCoordinates" xlink:type="simple">41°18.979’N, 119°14.318’E</named-content>); latest Middle Jurassic of the Bathonian-Callovian boundary.</p></tp:treatment-sec><tp:treatment-sec sec-type="Etymology"><title>Etymology.</title><p>The species epithet is derived from the Latin word “dimidius”, meaning half, referring to the pterostigma being more infuscate in the posterior half.</p><!--PageBreak--></tp:treatment-sec></tp:taxon-treatment>
